# Supplementary material for: Sulfur starvation-induced autophagy in Saccharomyces cerevisiae involves SAM-dependent signaling and transcription activator Met4
Source: Nat Commun. 2024 Aug 13;15:6927. doi: 10.1038/s41467-024-51309-6 (PMC11322535; doi:10.1038/s41467-024-51309-6)
Supplement: Supplementary file 4 — Source Data [file 41467_2024_51309_MOESM4_ESM.xlsx]

## Sheet: Fig.1a+S2a
Fig. 1a & supplementary Fig. 2a
ImageJ quantification of Western blot
Membranes were first blotted with GFP antibodies and then reblotted with Pgk1 antibodies
			Gfp-Atg8	FreeGfp	PGK1
Exp#1	Y1408	t0	10007	0	24444.8
		2h	17389.8	140.385	17920.5
		4h	12068.8	3816.12	13567.8
		6h	12434	19444	14716.7
		8h	15276.1	31108.2	16387.4
	Y1412	t0	10483.7	0	17152.2
		2h	9796.9	4.121	16345
		4h	5420.07	52.899	13853.9
		6h	3673.76	127.385	11237.2
		8h	5270.05	884.134	11910.6
Exp#2	Y1408	t0	9407.85	0	23896.4
		2h	13849.3	71.728	18016.8
		4h	14446.3	4116.07	16342.5
		6h	13726.1	22030.6	14760.7
		8h	6118.93	24916.4	11747.2
	Y1413	t0	7947.61	22.95	14385.7
		2h	6814.37	88.728	13506.3
		4h	4348.93	46.607	11953.3
		6h	5910.12	310.77	13748
		8h	5591.54	1098.33	15921.7

## Sheet: Fig.1b+S2b
Fig. 1b & supplementary Fig. 2b
Microscopy image analysis using Fiji software
			number of cells counted	number of cells with vacuolar GFP	number of cells with GFP dots	Distribution of GFP dots (number of cells containing x dots)
						x=0	x=1	x=2	x=3	x=4	x=5	x=6
Exp#1	Y1408	t0	101	1	17	84	16			1
		2h	94	20	55	39	39	14	2
		4h	82	66	30	52	23	6	1
		6h	79	79	47	32	31	8	6	2
	Y1412	t0	100	0	29	71	24	5
		2h	85	1	42	43	32	8	2
		4h	87	11	41	46	25	10	6
		6h	81	19	38	43	32	6
	Y1413	t0	133	0	44	89	41	3
		2h	89	2	27	62	18	7	2
		4h	59	8	21	38	12	6	3
		6h	90	29	62	28	43	10	9
Exp#2	Y1408	t0	136	0	31	105	30	1
		2h	112	6	56	56	48	6	1	1
		4h	143	76	95	48	77	14	3	1
		6h	120	117	51	69	44	4	3
	Y1412	t0	85	0	10	75	10
		2h	106	3	37	69	21	13	2	1
		4h	98	1	59	39	46	10	3
		6h	106	17	60	46	41	12	5	2
	Y1413	t0	118	0	18	100	18
		2h	94	0	48	46	34	11	2	1
		4h	142	3	64	78	48	12	2	2
		6h	97	20	54	43	33	13	7	1

## Sheet: Fig.1c
Fig. 1c
Viability assay after transfert to sulfur-free medium
		CFU/mL after 4 days on rich-medium plates
		exp#1	exp#2	exp#3	exp#4
BY4742	T0	15100000	13300000	12500000	10900000
	d1	35100000	34000000
	d2	35800000	27700000	22900000	19000000
	d4	35100000	25300000	26900000	18600000
	d6	30900000	26100000	21600000	19000000
	d8	19600000	19600000	17400000	18300000
	d10	17100000		13700000	16500000
Y1397	T0	11400000	12600000	12600000
	d1	19000000	27600000
	d2	17600000	23200000	14700000
	d4	6200000	7500000	5300000
	d6	3000000	1500000	1300000
	d8	640000	975000	950000
	d10	660000	1260000	890000
Y1424	T0	11000000	12100000	11000000
	d1	16800000		19300000
	d2	19000000	16800000	18400000
	d4	10800000	6100000	10000000
	d6	3600000	1400000	1260000
	d8	440000	610000	380000
	d10	500000	630000	520000
Y1425	T0	10200000	14200000	13100000
	d1	15600000		17700000
	d2	18600000	24200000	17600000
	d4	10400000	9600000	9600000
	d6	2200000	1900000	1700000
	d8	500000	1000000	620000
	d10	680000	1470000	500000
Y1428	T0	10400000	13900000	13300000	10500000
	d1	21000000	30100000		22500000
	d2	17400000	24900000	15800000	15400000
	d4	11000000	16600000	15100000	7500000
	d6	5200000	3900000	6500000	1380000
	d8	1380000	1015000	1550000	480000
	d10	680000	975000	1120000	540000
Y1406	T0	10800000	10500000	13100000	13900000
	d1	25200000	25500000		23800000
	d2		18800000	19200000	18700000
	d4	14800000	9500000	7000000	12500000
	d6	4600000	1600000	1700000	2430000
	d8	1200000	605000	600000	1080000
	d10	500000	680000	520000	750000

## Sheet: Fig.1d+S1b
Fig. 1d & supplementary Fig. 1b
DESeq2 results
						T40 vs T0		T80 vs T0		T120 vs T0
ID	Name	baseMean	stat	pvalue	padj	log2FoldChange	lfcSE	log2FoldChange	lfcSE	log2FoldChange	lfcSE
YPL250C	ATG41	18808.6	7745.52	0	0	4.99657	0.0774453	6.22469	0.0772962	6.60738	0.0772814
YBR139W	ATG42	4970.81	1716.6	0	0	1.41056	0.0511525	1.43177	0.0512715	2.12902	0.0509437
YGL180W	ATG1	2428.82	2208.79	0	0	2.69572	0.0709091	2.94207	0.0708467	2.93495	0.0710643
YDL149W	ATG9	2005.1	2683.63	0	0	2.36464	0.0789859	2.90889	0.0785181	3.62431	0.0780466
YOL082W	ATG19	1649	1187.98	2.97061e-257	2.62629e-256	1.42124	0.0660826	1.71839	0.0658785	2.15779	0.0655455
YCL038C	ATG22	1586.86	839.25	1.32899e-181	9.27775e-181	0.988831	0.0700083	1.40391	0.069585	1.91728	0.0691447
YDL113C	ATG20	1377.43	932.714	7.09492e-202	5.33032e-201	1.52753	0.0801906	1.73584	0.080138	2.36683	0.0795188
YCR068W	ATG15	1236.99	531.179	8.34105e-115	4.32622e-114	1.16628	0.0731488	1.07409	0.0737075	1.65563	0.0729785
YNL242W	ATG2	1088.58	199.807	4.64383e-43	1.34698e-42	0.554008	0.0673617	0.508427	0.0679484	0.940849	0.0673839
YHR171W	ATG7	882.399	837.762	2.79471e-181	1.94712e-180	1.18962	0.0879758	1.67199	0.0871719	2.30627	0.0863092
YPR049C	ATG11	834.028	202.819	1.03748e-43	3.03571e-43	0.715354	0.0807285	0.741443	0.0811553	1.13787	0.0806557
YLR356W	ATG33	762.509	424.416	1.13801e-91	5.11446e-91	0.969187	0.0929184	1.19226	0.0927874	1.8246	0.0917863
YPL149W	ATG5	753.382	381.69	2.04607e-82	8.66704e-82	1.64044	0.0915226	1.40342	0.0924994	1.5603	0.0926677
YIL146C	ATG32	741.928	877.554	6.54166e-190	4.72701e-189	1.04371	0.0951358	1.72026	0.093589	2.41924	0.0925166
YFR021W	ATG18	707.52	33.4513	2.58663e-07	3.92195e-07	0.408393	0.0765093	0.378048	0.0771927	0.326802	0.0782254
YPL100W	ATG21	667.824	264.4	5.02266e-57	1.70473e-56	0.878478	0.0942086	1.14793	0.0939368	1.46667	0.0936577
YJL036W	ATG24/SNX4	642.785	224.255	2.41429e-48	7.48664e-48	0.608879	0.0894461	0.864448	0.0891814	1.27064	0.0885953
YJL178C	ATG27	640.752	256.39	2.71405e-55	9.0667e-55	-0.833675	0.0752381	-1.08566	0.0773244	-1.00418	0.0781032
YJL185C	ATG36	557.522	653.056	3.16811e-141	1.87041e-140	1.43962	0.108216	1.72552	0.107851	2.496	0.106352
YOR152C	ATG40	530.663	455.999	1.63493e-98	7.67275e-98	1.22961	0.106903	1.39047	0.106963	2.13101	0.105399
YOL083W	ATG34	479.789	752.65	8.03536e-163	5.24847e-162	1.37112	0.119298	1.98872	0.11763	2.75373	0.116145
YBL078C	ATG8	451.355	888.229	3.16364e-192	2.30508e-191	2.20768	0.140875	2.53986	0.140367	3.46762	0.138618
YPL166W	ATG29	435.342	698.446	4.56037e-151	2.83837e-150	2.18153	0.140206	2.54039	0.139634	3.1919	0.138531
YPL120W	ATG6/VPS30	382.675	109.534	1.38206e-23	3.08092e-23	0.310315	0.106892	0.622251	0.106227	1.00395	0.105499
YPR185W	ATG13	379.035	31.8925	5.51377e-07	8.23537e-07	0.652738	0.137992	0.690554	0.13844	0.663269	0.139396
YNL223W	ATG4	341.058	297.852	2.90153e-64	1.05104e-63	1.2419	0.126024	1.61789	0.125161	1.9884	0.124585
YDR022C	ATG31	315.806	210.923	1.83985e-45	5.50539e-45	0.768104	0.121284	1.1871	0.120045	1.59219	0.119221
YLR312C	ATG39	286.445	1009.12	1.89513e-218	1.5011e-217	2.64601	0.256421	3.64405	0.253013	5.13587	0.250384
YNR007C	ATG3	265.31	151.195	1.45513e-32	3.70234e-32	0.698959	0.131642	1.17844	0.129974	1.44456	0.129752
YBR128C	ATG14	238.755	414.998	1.24816e-89	5.53491e-89	1.86804	0.184142	2.62291	0.181536	3.08326	0.180725
YLR431C	ATG23	237.219	57.0823	2.46795e-12	4.33749e-12	0.256394	0.127866	0.723293	0.126028	0.783844	0.126992
YBR217W	ATG12	163.3	64.9795	5.06683e-14	9.31179e-14	0.971872	0.159263	1.09942	0.159593	1.1784	0.160585
YLR423C	ATG17	159.444	52.6523	2.17454e-11	3.7246e-11	0.623412	0.159396	1.0321	0.157774	0.969522	0.159781
YLR211C	ATG38	139.818	7.48027	0.0580676	0.0680029	0.173133	0.157026	0.413474	0.156506	0.245122	0.160069
YMR159C	ATG16	105.25	119.43	1.02364e-25	2.36396e-25	1.59539	0.2246	1.82634	0.22419	2.21338	0.223022
YLL042C	ATG10	25.2038	0.625107	0.890661	0.902258	0.0906576	0.358005	0.0104797	0.363217	-0.174048	0.373294

## Sheet: Fig.1d+S1b continued
Fig. 1d & supplementary Fig. 1b (continued)
Raw read counts from RNA-seq of the three RNA samples
Total fragments (post adapter trimming):
	13343725	14399397	11559365	17482126	17420466	15974180	12890040	14838916	14705510	15976499	13165517	14325343
id1	id2	T0rep1	T0rep2	T0rep3	T40rep1	T40rep2	T40rep3	T80rep1	T80rep2	T80rep3	T120rep1	T120rep2	T120rep3
YNR007C	ATG3	99	95	73	314	311	277	337	358	420	442	315	409
YPL149W	ATG5	192	249	158	1382	1306	1173	797	1065	1050	1031	840	924
YHR171W	ATG7	209	208	175	972	981	858	989	1270	1231	1619	1368	1683
YBR217W	ATG12	57	71	43	256	233	206	201	227	243	224	187	202
YMR159C	ATG16	22	23	21	137	145	133	124	156	153	178	134	178
YLR423C	ATG17	65	78	45	215	195	189	195	251	261	205	176	202
YOL082W	ATG19	356	436	317	2170	2052	1939	2049	2428	2232	2930	2269	2679
YDL113C	ATG20	246	354	257	1890	1729	1509	1524	1851	1875	2586	2029	2412
YPL100W	ATG21	198	270	190	854	880	772	781	914	983	1119	847	923
YLR356W	ATG33	221	251	194	881	953	870	941	970	883	1426	1057	1284
YJL185C	ATG36	96	133	109	650	667	587	575	722	769	1112	865	1062
YOR152C	ATG40	105	172	118	657	648	613	583	671	647	1027	753	976
YNL242W	ATG2	456	571	414	1533	1523	1334	1146	1319	1302	1586	1255	1560
YNL223W	ATG4	98	82	71	459	406	373	422	497	502	579	451	563
YLL042C	ATG10	26	12	11	33	38	36	29	32	29	25	19	25
YPR049C	ATG11	298	423	269	1198	1142	1015	860	1096	1079	1213	1028	1199
YPR185W	ATG13	219	171	118	677	493	488	476	562	456	418	361	484
YFR021W	ATG18	356	419	337	1043	1071	953	819	963	879	841	648	734
YLR431C	ATG23	109	125	93	294	251	267	289	356	350	347	253	300
YJL036W	ATG24	242	304	189	832	811	676	703	880	870	993	831	979
YJL178C	ATG27	600	749	593	791	757	717	520	586	579	595	426	527
YDR022C	ATG31	93	125	86	379	374	321	386	428	457	528	428	500
YIL146C	ATG32	149	192	146	739	680	663	834	1073	1053	1494	1257	1385
YOL083W	ATG34	70	109	79	495	468	422	551	658	676	1027	795	948
YLR211C	ATG38	60	98	74	174	199	168	170	196	201	152	122	162
YLR189C	ATG26	662	732	527	1905	1758	1656	1550	1944	1893	2745	2084	2655
YGL180W	ATG1	268	328	224	3983	3834	3213	3456	4095	4015	3698	2909	3352
YBL078C	ATG8	42	71	42	484	523	471	501	607	543	1015	803	894
YDL149W	ATG9	191	212	188	2238	2158	1941	2386	2886	2926	4285	3409	3934
YBR128C	ATG14	20	40	35	238	253	229	331	355	391	484	376	422
YCR068W	ATG15	360	454	307	1753	1763	1686	1368	1522	1435	2127	1622	1864
YCL038C	ATG22	402	530	366	1867	1803	1668	1973	2177	2150	2726	2225	2843
YPL166W	ATG29	40	65	58	557	505	475	497	629	625	886	692	796
YLR312C	ATG39	16	15	9	172	188	160	259	304	361	771	684	779
YPL250C	ATG41	242	254	207	15787	16802	14106	28578	33135	35194	40824	32464	35917
YBR139W	ATG42	1123	1429	1016	6665	6827	6146	5250	6362	6069	9358	7114	8335

## Sheet: Fig.2a
Fig. 2a
Prototroph GFP-ATG8 (1727) grown in B4+0.1mM met (++) and transferred in B0/met0.1mM (-N) or B4 (-S)
ImageJ quantification of Western blot
Membranes were first blotted with GFP antibodies and then reblotted with Pgk1 antibodies
			Gfp-Atg8	FreeGfp	PGK1
Exp#1	-N	t0	11321.8	0	32537.8
		2h	15351.4	20603.3	29118.1
		4h	6385.88	30376	21195.6
		6h	4140.05	37035.8	24203.5
	-S	t0	4208.05	0	26010.4
		2h	17368.2	1869.76	23407.5
		4h	18577.2	20165.9	24076.3
		6h	11702.6	37499.3	25465.2
Exp#2	-N	t0	11847.6	0	18675.4
		2h	14783.4	21118.9	16618.9
		4h	6841.44	31122.7	12440
		6h	5024.71	30628.8	12579
	-S	t0	12522.5	0	13837.1
		2h	25518.4	6205.02	15674.9
		4h	13396	13389.1	9929.49
		6h	20686.9	47904.7	12581.9

## Sheet: Fig.2b
Fig. 2b
Prototroph (1725) grown in B4+0.1mM met (++) and transferred in B0/met0.1mM (-N) or B4 (-S)
RT with 500 ng of total RNA (in 10 mL)
qPCR with samples in duplicate and in-run standard curve (using 10, 1, 0.1 and 0.01 ng of sonicated genomic DNA)
LigthCycler480 instrument; analysis module: Abs Quant/2nd Derivative Max
			qPCR values (for 2 mL of RT)
			18S	ATG1	ATG8	ATG9	ATG41	MET3	MEP2
		primer pairs:	1585-1586	2077-2078	279-2080	2081-2082	2075-2076	2130-2131	2287-2288
exp#1	t0	B4+Met	560	0.33375	0.47125	0.202625	1.08	1.145	0.44375
	t0	B4+Met	582.5	0.35375	0.49875	0.215625	0.96375	1.36375	0.46875
	40'	B0+Met	575	1.15	4.8375	0.8125	1.605	0.56375	77.25
	40'	B4	595	6.7125	5.5875	2.625	81	124	3.3875
	80'	B0+Met	555	0.93375	5.1375	0.8875	0.4725	0.635	46.75
	80'	B4	560	3.5375	4.125	2.18875	83.375	100.25	1.4375
	120'	B0+Met	537.5	0.93375	4.8	0.87875	0.66875	0.51875	54.625
	120'	B4	547.5	4.5625	9.9625	6.925	204.25	130.5	2.7625
exp#2	t0	B4+Met	635	0.32375	0.485	0.211625	0.67875	1.36625	0.50625
	t0	B4+Met	702.5	0.33	0.54	0.262	0.78375	1.47125	0.4875
	40'	B0+Met	647.5	1.015	4.1625	0.68	0.75125	0.50125	91
	40'	B4	717.5	5.7375	4.55	2.23625	87.625	140.875	4.9
	80'	B0+Met	667.5	0.81	4.4125	0.75125	0.47	0.53875	53.375
	80'	B4	652.5	4.0625	4.1	3.075	141	110.375	2.6175
	120'	B0+Met	610	0.84	3.7625	0.6225	0.67625	0.395	58.25
	120'	B4	580	4.075	8.725	5.7625	199.875	115.5	3.025
exp#3	t0	B4+Met	655	0.3375	0.455	0.22825	0.6725	1.2375	0.46125
	t0	B4+Met	690	0.3225	0.4675	0.225	0.7325	1.3375	0.4675
	t0	B4+Met	685	0.27825	0.4875	0.24075	0.655	1.19125	0.505
	40'	B0+Met	727.5	1.28	4.4625	0.7775	1.34875	0.62375	107.25
	40'	B4	637.5	5.925	4.3	2.05125	85.375	138.875	3.6625
	80'	B0+Met	640	0.86	4.6625	0.685	0.43625	0.54125	57.125
	80'	B4	805	4.4375	5.0375	2.9375	137.5	136	2.75
	120'	B0+Met	587.5	0.85	5.2125	0.745	0.73125	0.45875	64.375
	120'	B4	642.5	4.6375	8.675	5.6625	200.75	141.625	3.1

## Sheet: Fig.3
Fig. 3
qPCR with samples in duplicate and in-run standard curve (using serial dilutions of input DNA)
LigthCycler480 instrument; analysis module: Abs Quant/2nd Derivative Max
		MET4-MYC strain (1526)								GCN4-MYC strain (1578)
	Primer pair:	328-9	2186-7	2237-8	2239-40	2241-2	2182-3	2184-5	118-119	328-9	2186-7	2237-8	2239-40	2241-2	2182-3	2184-5	118-119
		IP / input qPCR values * 100								IP / input qPCR values * 100
Exp#1	t0	0.00851429	0.0109061	0.00760355	0.00758791	0.00723823	0.0411186	0.0267037	0.0399361	0.00556854	0.00548088	0.0211479	0.00280062	0.00382091	0.0537955	0.0151659	0.0210474
	t40	0.00954545	0.0121552	0.0148826	0.0138955	0.00819985	0.472146	0.0977974	0.383951	0.00606306	0.0113136	0.0708	0.00326906	0.00417561	0.154125	0.0345498	0.150926
	t80	0.0105369	0.0196591	0.0546559	0.0191979	0.0179155	1.14815	0.336614	0.601115	0.0104851	0.0575676	0.413011	0.00915323	0.00961039	1.11382	0.238889	0.823013
Exp#2	t0	0.0130088	0.0130032	0.0145652	0.0129605	0.0117895	0.0780822	0.0328664	0.0825959	0.00551411	0.00692683	0.0220874	0.00563307	0.00441784	0.049505	0.0173582	0.0206667
	t40	0.0130365	0.0202941	0.0362353	0.0272949	0.0235262	0.687	0.113888	0.71687	0.00543069	0.00694774	0.0674627	0.00565517	0.00571718	0.158252	0.021086	0.141509
	t80	0.0131229	0.0279528	0.0620261	0.0233094	0.0294141	1.48188	0.406353	0.796825	0.00887215	0.0494146	0.326244	0.0100488	0.00956963	0.889702	0.16061	0.623223
Exp#3	t0	0.00414759	0.00435756	0.00412698	0.00338804	0.00355585	0.025638	0.0115315	0.0356081	0.00223083	0.00238645	0.00408594	0.00116049	0.00228042	0.0111352	0.00482294	0.00505063
	t40	0.0048836	0.00538687	0.00905201	0.00863777	0.00613693	0.274809	0.0445487	0.383997	0.00385252	0.00480932	0.0231044	0.0025167	0.00224138	0.0482068	0.00949367	0.0491005
	t80	0.0036123	0.00890369	0.0341074	0.0116617	0.00861002	0.495214	0.147887	0.609212	0.00398099	0.0148061	0.101572	0.00242923	0.00271567	0.306964	0.0574872	0.239934
Exp#4	t0	0.00426089	0.00530516	0.00491228	0.00318386	0.00377619	0.0311184	0.0133745	0.0506522	0.00352479	0.00412872	0.00940678	0.00281694	0.00368243	0.0198167	0.00792831	0.00730942
	t40	0.00558325	0.00742009	0.0113023	0.0107009	0.0101431	0.371085	0.0719844	0.476596	0.00360927	0.00611536	0.0260302	0.00244922	0.00225871	0.0604241	0.0114162	0.0568125
	t80	0.00329361	0.00669414	0.0278055	0.00914533	0.00786432	0.483497	0.169802	0.491019	0.00424878	0.0201354	0.146489	0.00298716	0.00377575	0.36057	0.0685573	0.309255

## Sheet: Fig.4a
Fig. 4a
RT with 500 ng of total RNA (in 10 mL)
qPCR with samples in duplicate and in-run standard curve (using 10, 1, 0.1 and 0.01 ng of sonicated genomic DNA)
LigthCycler480 instrument; analysis module: Abs Quant/2nd Derivative Max
		qPCR values (for 2 mL of RT)
			18S	ATG1	ATG8	ATG9	ATG41	MET3	CCW12
		primer pairs:	1585-1586	2077-2078	279-2080	2081-2082	2075-2076	2130-2131	2100-2101
#3	BY4742	t0	630	0.202625	0.70625	0.28625	0.154625	1.225	51.5
	Y1439	t0	627.5	0.7575	11.5375	0.95375	0.22	0.51625	34.875
	Y1439	40'	595	1.68125	41.125	1.94625	0.3425	1.09125	34.125
	Y1439	80'	640	0.80125	35.625	2.49875	0.385	0.9675	34.375
	Y1439	120'	592.5	0.6975	41.375	3.4375	0.4375	0.86375	32.5
#3bis	BY4742	t0	795	0.235	0.3575	0.12375	0.8275	2.04625	47.625
	Y1439	t0	710	1.0475	1.15125	0.210125	12.9	0.7275	35.25
	Y1439	40'	765	2.35375	2.175	0.3775	57.5	1.59	34.75
	Y1439	80'	865	1.085	3.3875	0.44375	47.5	1.52625	46.25
	Y1439	120'	712.5	0.80875	3.6	0.4425	47.125	1.225	34.5
#4	BY4742	t0	550	0.222875	0.38	0.38	0.69125	1.1975	26.75
	Y1437	t0	712.5	0.26	0.38875	0.38875	0.41	1.945	38
	Y1437	40'	687.5	1.595	3.4125	1.70652	59.875	134.25	44.75
	Y1437	80'	660	0.5475	1.51	0.757482	28.5	92.875	36.875
	Y1437	120'	567.5	2.33625	6.175	3.08864	206	142.375	53.5
	Y1439	t0	522.5	0.70125	1	1	10.25	0.54	21.9375
	Y1439	40'	592.5	1.5425	1.1875	0.594707	40.125	0.96	24.3625
	Y1439	80'	557.5	0.82375	2.185	1.0935	30.625	0.975	23.4625
	Y1439	120'	577.5	0.64875	2.54375	1.27383	40	0.69	20.6375
#4bis	BY4742	t0	852.5	0.26525	0.61875	0.206	0.9725	2.285	46.75
	Y1437	t0	897.5	0.26125	0.5825	0.17875	0.585	2.875	49.75
	Y1437	40'	882.5	2.345	5.0375	2.51875	93.875	231.5	59.75
	Y1437	80'	862.5	0.82	2.3325	1.19375	37	155.25	55.75
	Y1437	120'	777.5	3.5625	8.9125	5.9375	302.5	257.25	68.75
	Y1439	t0	880	1.07875	1.85875	0.24175	14.5125	0.94	41
	Y1439	40'	850	2.3725	2.375	0.39	54.625	1.66375	37.625
	Y1439	80'	750	1.145	3.775	0.4975	42.375	1.55	34.375
	Y1439	120'	617.5	0.90625	3.775	0.42	35.375	1.27	22.7125
#5	BY4742	t0	474	0.164125	0.23175	0.088125	0.64375	1.24	20.325
	Y1437	t0	560	0.156875	0.2875	0.101	0.48375	1.2175	31.875
	Y1437	40'	627.5	1.39	3.375	1.6675	63.875	140.625	38.25
	Y1437	80'	717.5	0.46375	1.27125	0.725	25.75	100.5	43.375
	Y1437	120'	567.5	1.63375	5.2125	3.0675	184.625	168.625	45.25
	Y1439	t0	597.5	0.66375	0.60375	0.1495	11.675	0.52375	26.75
	Y1439	40'	542.5	1.41625	1.355	0.238875	40.625	1.46625	19.175
	Y1439	80'	595	0.675	1.9475	0.30625	34.625	1.105	23.8375
	Y1439	120'	552.5	0.625	2.375	0.3275	44.375	1.02625	20.625
#7	BY4742	t0	441	0.236	0.26875	0.114	0.8825	1.5275	18.5875
	BY4742	40'	495.5	2.11125	3.15	1.45875	33.125	101	21.675
	BY4742	80'	465.75	3.1125	3.2125	1.945	125.875	88.875	19.65
	BY4742	120'	453.75	2.3775	6.375	3.05	124.125	78.375	22.325
	Y1437	t0	468.25	0.173875	0.23925	0.106375	0.221625	1.20125	14.5125
	Y1437	40'	432.5	0.94875	2.15625	1.0525	40.5	67.75	28.125
	Y1437	80'	471.25	0.63125	1.73	0.86375	38.5	74.25	21.575
	Y1437	120'	540	2.3375	6.775	4.275	280	133.125	28.875
	Y1439	t0	438.5	0.78	0.61375	0.157875	7.9125	0.40125	14.4125
	Y1439	40'	464	1.86625	1.20125	0.2525	47	0.9025	14.8125
	Y1439	80'	440	0.9925	2.16625	0.40625	38.875	1.04	12.5875
	Y1439	120'	497.25	0.74125	2.9625	0.44125	35.75	0.9175	11.6875
#11	BY4742	t0	580	0.2365	0.35625	0.13475	0.788125	1.75	19.725
	BY4742	40'	647.5	4.7	4.4625	2.8875	90.25	212.5	37.5
	BY4742	80'	715	4.35	4.825	4.2125	170.375	143.625	41.625
	BY4742	120'	672.5	3.75	8.9375	6.125	173.75	132.875	45.875
	Y1571	t0	610	0.379375	0.5375	0.168	1.18844	0.778125	35.4375
	Y1571	40'	613.75	0.453125	1.31063	0.293125	7.91875	1.43188	42.25
	Y1571	80'	570	0.846875	3.40625	0.743125	16.6562	2.48062	46.875
	Y1571	120'	572.5	0.91625	3.8625	0.800625	16.6094	2.21312	46.125
#12	BY4742	t0	582.5	0.226875	0.43875	0.199375	0.66125	1.67625	26.25
	BY4742	40'	662.5	5.0625	4.625	2.525	102.5	205	39.875
	BY4742	80'	625	3.975	5.2875	3.525	160.5	142.125	45
	BY4742	120'	650	3.375	10.5	4.6875	166.625	126.75	51.625
	Y1571	t0	633.75	0.256563	0.636875	0.20325	0.80125	0.67375	45.0625
	Y1571	40'	613.75	0.318125	1.17375	0.267687	6.1	1.27188	49.75
	Y1571	80'	561.25	0.5975	3.06062	0.5825	13.0125	2.075	50.625
	Y1571	120'	560	0.684375	3.70625	0.71125	12.8313	2.3325	54.9375
#14	BY4742	t0	957.5	0.41625	0.55625	0.28625	1.2575	2.4625	46.625
	BY4742	40'	1002.5	4.975	4.8125	3.1875	64.25	211.875	61.375
	BY4742	80'	955	6.95	4.2125	3.85	193.25	158.75	56.5
	BY4742	120'	977.5	5.3625	9.9125	6.9	219.625	168.125	70.25
	Y1571	t0	840	0.5225	0.605	0.23125	1.11625	0.66125	63.375
	Y1571	40'	897.5	0.49625	0.65875	0.268625	6.625	1.25	70.75
	Y1571	80'	885	0.80875	1.47	0.61625	14.4125	2.41	78.875
	Y1571	120'	757.5	0.93625	1.9975	0.71875	14.0625	2.7125	74.625
#15	BY4742	t0	787.5	0.39875	0.5875	0.27375	1.58625	2.25875	74.375
	BY4742	40'	877.5	4.4125	4.7625	2.6625	71	192.125	104.625
	BY4742	80'	885	7.3	4.8125	3.9125	216.25	146.875	104.5
	BY4742	120'	882.5	6.1	12.425	6.8	235	163	118.75
#16	BY4742	t0	802.5	0.35	0.4875	0.248625	1.07875	2.0625	72.75
	BY4742	40'	760	5.9	6.0625	3.0625	101.75	206.875	82.375
	BY4742	80'	810	6.825	7.9625	6.15	242.5	188.75	115
	BY4742	120'	735	4.2625	10.8	5.5375	168.875	128	106.125

## Sheet: Fig.4b
Fig. 4b
GFP-ATG8 WT (1408), gcn4D (1611), met4D (1583), gcn4D met4D (1608)
ImageJ quantification of Western blots
Membranes were first blotted with GFP antibodies and then reblotted with Pgk1 antibodies
			Gfp-Atg8	FreeGfp	Pgk1
Exp#1	Y1408	t0	13020.7	0	20431.1
		2h	21608.4	4040.42	17129.3
		4h	14073.5	14407.7	10562.9
		6h	21752.7	36296.2	17774.1
	Y1583	t0	12585.8	0	16537.3
		2h	5312.8	298.648	14644.3
		4h	3020.18	996.033	9003.12
		6h	2166.15	3957.32	8619.73
Exp#2	Y1408	t0	10803	0	17827.1
		2h	15801.3	3405.82	12845.6
		4h	15216.5	18878.7	12785.3
		6h	14052	33937.7	13082.1
	Y1583	t0	6686.8	0	13375.3
		2h	4615.3	1033.57	12926.1
		4h	3462.56	3079.49	14284.5
		6h	1073.98	1953.95	7866.05
	Y1608	t0	4464.85	0	8344.42
		2h	3069.18	0	5595.42
		4h	3370.05	856.347	9140.85
		6h	3997.12	2442.3	11291.4
Exp#3	Y1408	t0	5253.59	0	22938
		2h	16189.8	2015.35	16719.4
		4h	15192.7	23490.7	14831.5
		6h	19501.4	45065.5	20093.1
	Y1611	t0	10016.9	0	25250.7
		2h	7403.59	791.619	8335.92
		4h	16802.3	13147.6	15249.2
		6h	23414.6	43472.5	21781.3
	Y1608	t0	8687.71	0	21542.7
		2h	5655.93	0	15849.3
		4h	4639.91	399.698	20636.6
		6h	7400	1456.84	22789.3
Exp#4	Y1408	t0	9022.66	0	23151.5
		2h	15075.8	2037.54	14068.7
		4h	15648	19905.4	12883.2
		6h	15759.6	41848.8	14814.4
	Y1611	t0	4256.12	0	15339.9
		2h	21223.6	1193.76	15090.3
		4h	20880.8	17414.8	12443
		6h	21022.5	53148.9	12763.7
	Y1583	t0	22479.6	0	22052
		2h	15111.7	838.719	17690.5
		4h	8731.48	6253.17	17466.2
		6h	11748.1	23265.9	24303.8
	Y1608	t0	12184.6	0	19908
		2h	1454.98	0	2530.25
		4h	13210.4	0	17781.3
		6h	18605.1	1375.88	20087.5

[truncated: 30 more sheets: Fig.4c, Fig.6a, Fig.6b, Fig.6c, Fig.6d, Fig.6e, Fig.6f, Fig.7a, Fig.7b, Fig.7c, Fig.8, Fig.9a, Fig.9b, Fig.9c, Fig.S1a, Fig.S1c, Fig.S2c, Fig.S2d, Fig.3Sa, Fig.3Sb …]
